# Supplementary material for: Rosa rugosa R2R3-MYB transcription factors RrMYB12 and RrMYB111 regulate the accumulation of flavonols and anthocyanins
Source: Front Plant Sci. 2024 Dec 17;15:1477278. doi: 10.3389/fpls.2024.1477278 (PMC11685124; doi:10.3389/fpls.2024.1477278)
Supplement: Supplementary Table 1 — Primer sequences used for RrMYB12 and RrMYB111 in this study. [file Table1.xls]

## Sheet: Supplementary Table 1 gene
Supplementary Table 1. Primer sequences used for RrMYB12 and RrMYB111 in this study.
Primer name	Primer Sequence (5'-3')	Used for
RrMYB12-F	ATGGGGAGGGCTCCGTGCTG	Gene cloning
RrMYB12-R	TCATGATAGAAGCCAAGCAAG	Gene cloning
attb-RrMYB12-F	GGGGACAAGTTTGTACAAAAAAGCAGGCTATGGGGAGGGCTCCGTGCTG	Vector construction
attb-RrMYB12-R	GGGGACCACTTTGTACAAGAAAGCTGGGTTCATGATAGAAGCCAAGCAAG	Vector construction
BD-RrMYB12-F	GCCATGGAGGCCGAATTCATGGGGAGGGCTCCGTGCTG	Vector construction
BD-RrMYB12-R	CGCTGCAGGTCGACGGATCCTCATGATAGAAGCCAAGCAAG	Vector construction
pGreenII-62SK-RrMYB12-F	GCTCTAGAACTAGTGGATCCATGGGGAGGGCTCCGTGCTG	Vector construction
pGreenII-62SK-RrMYB12-R	CCTGCAGCCCGGGGGATCCTCATGATAGAAGCCAAGCAAG	Vector construction
pMAL-c2X-RrMYB12-F	GGAAGGATTTCAGAATTCGGATCCATGGGGAGGGCTCCGTGCTG	Vector construction
pMAL-c2X-RrMYB12-R	CTGCAGGTCGACTCTAGAGGATCCTCATGATAGAAGCCAAGCAAG	Vector construction
RrMYB111-F	ATGGGAAGAGCGCCGTGCTG	Gene cloning
RrMYB111-R	TTAGTCTCTTTGATCACCGAC	Gene cloning
attb-RrMYB111-F	GGGGACAAGTTTGTACAAAAAAGCAGGCTATGGGAAGAGCGCCGTGCTG	Vector construction
attb-RrMYB111-R	GGGGACCACTTTGTACAAGAAAGCTGGGTTTAGTCTCTTTGATCACCGAC	Vector construction
BD-RrMYB111-F	GCCATGGAGGCCGAATTCATGGGAAGAGCGCCGTGCTG	Vector construction
BD-RrMYB111-R	CGCTGCAGGTCGACGGATCCTTAGTCTCTTTGATCACCGAC	Vector construction
pGreenII-62SK-RrMYB111-F	GCTCTAGAACTAGTGGATCCATGGGAAGAGCGCCGTGCTG	Vector construction
pGreenII-62SK-RrMYB111-R	CCTGCAGCCCGGGGGATCCTTAGTCTCTTTGATCACCGAC	Vector construction
pMAL-c2X-RrMYB111-F	GGAAGGATTTCAGAATTCGGATCCATGGGAAGAGCGCCGTGCTG	Vector construction
pMAL-c2X-RrMYB111-R	CTGCAGGTCGACTCTAGAGGATCCTTAGTCTCTTTGATCACCGAC	Vector construction

## Sheet: Supplementary Table 2 promoter
Supplementary Table 2. Primer sequences used for promoters in this study.
Primer name	Primer Sequence (5'-3')	Used for
ProRrCHS-F	GGATGAGGAGCCTACCTCTTATG	Promoter cloning
ProRrCHS-R	GTGTTGTGTTGCAGTAGCAAGGC	Promoter cloning
ProRrFLS-F	GCCCCAATATCAAGGATATTTTCATC	Promoter cloning
ProRrFLS-R	CATGAAGCCACGAAGCTATGAGTGG	Promoter cloning
pGreenII-0800-ProRrCHS-F	GAATTCCTGCAGCCCGGGGGATCCGCCCCAATATCAAGGATATTTTCATC	Vector construction
pGreenII-0800-ProRrCHS-R	GGCCGCTCTAGAACTAGTGGATCCCATGAAGCCACGAAGCTATGAGTGG	Vector construction
pGreenII-0800-ProRrFLS-F	GAATTCCTGCAGCCCGGGGGATCCGGCTTCCCTTATCCAAAAGCATCTAC	Vector construction
pGreenII-0800-ProRrFLS-R	GGCCGCTCTAGAACTAGTGGATCCCATGAAGCCACGAAGCTATGAGTGG	Vector construction

## Sheet: Supplementary Table 3 EMSA
Supplementary Table 3. Sequences of probes used for EMSA probe in this study.
name	Primer name	Primer sequece (5'-3')	note
RrFLS-Pro	TAACCA probe	TCTAACAAAAATATCGTGTATTTAACTGAGATTTTAATAAAAGATTTAGC	5' biotin
	competitive probe	TCTAACAAAAATATCGTGTATTTAACTGAGATTTTAATAAAAGATTTAGC
	oligoe-R	GCTAAATCTTTTATTAAAATCTCAGTTAAATACACGATATTTTTGTTAGA
	no-competitive probe	TCTAACAAAAATATCGTGTATTAAAAAAAGATTTTAATAAAAGATTTAGC
	no-competitive R	GCTAAATCTTTTATTAAAATCTTTTTTTAATACACGATATTTTTGTTAGA

## Sheet: Supplementary Table 4 qRT-PCR
Supplementary Table 4. Primer sequences used for qRT-PCR analysis in this study.
Primer name	Primer Sequence (5'-3')
qRrGAPDH-F	TGAAGGGTGGTGCCAAGAAG
qRrGAPDH-R	AAGGGGAGCAAGACAGTTGG
qRrMYB12-F	GAGGACCATCTGATTGCT
qRrMYB12-R	ATCGCTTTGTCTTTCACCAC
qRrMYB111-F	GTTAGCTGCTGCGAAATCGA
qRrMYB111-R	CCCAACACTCCAAGCCCAT
qNtactin-F	TAGAAACCCCAAGTACCCTCG
qNtactin-R	TGCTTTCTTCGTCCCATCAG
NtMYB12F	GACGAAAAGCTGCCTCAAGC
NtMYB12R	ACTGAGGGTCGGCTTGTTTT
qNtCHS-F	TGCTAAGCGAATACGGGAAC
qNtCHS-R	AACAGAAACACTGCGGAGGA
qNtCHI-F	CTTTTCTCGCCGCTAAATG
qNtCHI-R	TTTCTGCCACCTTCTCTG
qNtF3H-F	GAGGCAATGGGCTTAGAG
qNtF3H-R	TCAGTGTGTCGTTTCAGTC
qNtFLS-F	TGAAGGGAAAAGGGGTTGG
qNtFLS-R	ACTCCTCATTTGCTTCCCTGTAG
qNtDFR-F	GCGAAAGGGAGGTATATGTGCTC
qNtDFR-R	TGCTTGTCCCTCGGTACTCAGTA
qNtANS-F	ACTACTACCCCAAATGTCCCCAAC
qNtANS-R	CCGTTACCCACTGTCCTTCATAGA
